# Supplementary material for: Mutation-induced infections of phage-plasmids
Source: Nat Commun. 2023 Apr 12;14:2049. doi: 10.1038/s41467-023-37512-x (PMC10090143; doi:10.1038/s41467-023-37512-x)
Supplement: Supplementary file 4 — Supplementary Dataset 1 [file 41467_2023_37512_MOESM4_ESM.xlsx]

## Sheet: tableS2
Supplmentary data 1 Genes predicted on the phage-plasmid. Position on the phage-plasmid (Figure S4), translated protein sequences, transcripts per million (TPM) of RNA before or after the productive switch (Figure S6) are detailed. Genes homologous to the plasmid-related genes in the phage-plasmid in Denmark are marked with red (Figure 4). Genes homologous to the phage structural genes in the pha…
CDS	from	to	RNA_TPM_after_switch	RNA_TPM_before_switch	annotation	protein sequence
1	188	1003	539.238	6.74523	adenine-specific DNA methyltransferase	MSTMEKVRPAAPVAPWLGGKKALSAEIVKRIEAIDHTTYAEPFVGMGGVFFRRSWKPKLEVANDLNGEITNLFRIIQQHLPQLLEVMKYQIASRREFERLREAQPSTLTDLQRAARFLYLQRLSFGGQVRGVFGVSPDTAPRFQLSRLEPLLDAAHERLENVVFENLDWCELIRRYDKSGTLFYLDPPYWGGENDYGKGMFDRSQFAAMAHELQKLQGKFILSINDRPEIRELFDGFHFQEVKLKYSVSKQGSTEAAELLISNYEPRVSLL*
2	1107	1466	79.1449	23.8165		MANFIKTTPGAACDLVDAVSAAWGYVGGIQEAYLSGELVAFKDATGWYVSKAFAGEVKTAAEIEGERLEALEDIASKVLDIKTLAPQGSDRLDFHDVAVWTLKAALNAAFEAGQKERMA*
3	1468	1710	43.7072	12.9484	HTH domain	MPKQFTNLEIKEARSKLGLTGVEMGRMLDINDPKTYRTYEMDPSKSQSRGLPPRAARLLQAYLDGWRPDDWPKESEPKKP*
4	2167	3039	71.8654	47.9364		MPNAIDLDPARGFVALPASLMDLDISPGAFRALTVLCNLANREGYSWASLEQLGEWIRRAKSSVSAYLTELRDADLIETESQTRRNGANYRLKIRVTFWSAWVKVRNERPSPSPQKTERRVQQAERPTKVKNKSIKTPDSRPQAGGREMEIFKGWQALTKGVPFGQFARPAPETLVRETEALLRDHEPQSELPQSEVTDRLAETWGKLGVPCPPPVLRQQAITCGRVTADTLDHLARLVSETWQAHWRKPPTPKQFGELVSSARAMAPTDRIIGIIACDYRRYKIATARK*
5	3102	4460	199.186	156.303	ParA	MADVTTVTSPADLRAFVHALSDMMSRVDTKTFREETFEQRIARRFTKREVAALLGIDVTFLGHSAQGDADIFPKGKKQGREVTFSPAEISLIRGIIGSKTRLKRQHLHWRKPGDRLPVISFGALKGGTGKTLTTAHFAQYLALTYGLRVGVIDSDPQATCTLYFTGSDVDAFSETSRTVMDFMGVQGLDGHPPTLPPSAEQNSIWQQTPWPGVRMIPGGMDVMNGDTALLRMVQRGYRRIYTSLRDAIDQWSAAFPPVTSPGDLRRADGSFDFDRFQAAQTETLDVIVIDQQPSMTFMQMCGPLAADSLVIPMTMKGFDLSTLSVYSSSLASYLDVISETDPDFRFGAQDHFVLPTIVQGDNDKDVMQVADLRAHGGDMISEVWYDRSAAVANAAERYM…
6	4463	5443	145.932	110.794	ParB	MAKRKAPIKKSVTADTTPPAPQEASRSPKLPGGPLALAADATISGMRDELDAAQASVAERLQDGTLILKLDPEQIDDAVGSDRQQELGTDDEFLALRSDIEARGQTQPIRVRPARADWRPDAAGRAHPEDGFLLQSGRRRLAVCRLLGRKVIAIVSSVSAGDERRADLVERFAENTIRANLTAFERYLSIGQIASEMPDATQAVIAELLRVQRPEVSIGRSVWDMRDDLLTYSDGAVRTMPMVKIRGLVSEVKEWVSAGRPDRSEQPKVPRSLAKSEPREYRPQGAVSAVTAQRKGEKMMLEFDAGAGEEEIAEAIRLFLEDHFGN*
7	5488	5931	48.4824	8.91477		MSEQDKWSWWVGHDDEHYHTECDTREEAVRIATEEQDGGYIVEAKKPANIKISSYFDGQLFAENAEERAQDDHGDLDGGAEIFPVSNEQLNELQSLVRSTIDAWQAEQGLVFTGWRFSEFRNQEYVPEPQDDDTPVTQNATEIEWPR*
8	5928	6728	63.9265	5.60868		MTDMQILMNAEMVQATLREIREPGTGKSQTRRILKTQSIDGYSANGKLVEYEKGLKHGLEFTHIVHGLWHPERNPNGKSAWYAPVSFRIGGRLWVREAWNAFDFSQDGDDAWPCAKIPTLEEIEEIRQEASRVSPPQIVYRESDRARQFFSDQKWRPSLHMPRWASRITLEVTDVRVQQLQEISEADAWAEGCKRGDPNENGGYWPAEEKHPNVGWVGWDDARMWFSDLWDGIYQSPEKQWDANPWVVAVTFRPHLSNIDKMEKAG*
9	6721	6822	ND	ND		MRSPAVIAEDISATQSQFNTIDTPPWERERSDD*
10	6819	8732	183.943	4.90321	cytosine-specific DNA methylase	MTEQLPLEFLNATRVFERPLIVDSFAGGGGASTGIEQALGRSPDIAINHDPAALALHAVNHPETLHLSENVYRIDPLDHLSGKHIGLMWFSPDCRHFSKAKGSKPVARNIRDLAWIIPGWIERIQKSGGKVDVVIMENVEEFAGWGPLVETERGPMPCPDRKGETFKAWCKAIRRLGGKLERRELRGCDYDTPTIRKRLFVIIRFDGQPIVWPEATSGDPESAAVKSGKLQPWRTAAECIDWSIPCPSIFDSKAEIMAKHGLRSVRPLANNTLARVARGLHRYVLQSGDPYLVNIPQAQTAPFLATMRNSQKPWQAACKPAHTITAGGAGLTLCAPHLMSLKGTARRSSALSAPHPTVLAGGGHSAVIAPVLTYAQQGGACRSMEDPHHTICASKKDQN…
11	8729	9181	66.6452	1.09384		MTRLELFYADQWACECPGVVGNLDQVAQQLAHGVKHGDGSWWVEPQRIPSTHAAMRIEYVYVPCPGVLDSEYAIPEDLPGPPHAIAWGDGLCWGPEYLVTSRDHALELMRAFGDKPIEYLVCCASETAGTLHLWEGPEATFSPTPSELAE*
12	9749	10444	69.443	20.7593		MRTMKPAELRYWAASQAAVRCQNALNEQGISIAVTIDPKEVAESVAAIGKPYLTPVLDPERNDFNEANFFWLIASRDEVPVIVGGGRLDELACNVGTHMAQGLNRAYGSGTVSSINPEVDAQLSGRVCYLGDLFSKSGKGLARSSRKCFLGIANFISAVHFRADCTYSFMRVSDVMRGSADVNGFDRRIYDPLTWGVVPDARNATELIVYRNSTSDLDYFNHITRELEQRE*
13	10416	11117	91.8999	46.6006		MPEKSAALRFHERFKSAYEQSGFDSYSELSRAAGMSRPVTQKIMSGAFNHSNVGPGIFSTKRLADAMGTSVGYLLGEDLRSDDQSQAFFNGTGRQKGTIEQLMEIHWRGAGRIEAFDKMLEDCDVYSAPTEEDTTPQIQRVGKRTLFAGRLGGPFVRDAQTELNAFSAEKKADVLEFQRRVVRDGTAIGNSYLDHNLKTRPARVSASNIRLGLLVEDHKGQRSVLIHAAPIPA*
14	11550	11918	144.851	86.9351	HTH phage repressor	MLATVIFLYVRCLLATANNADMNTLKFDPDAMRQRIIDELKRQRRSQADVAEKAGLGHGYLTNILKREQMPSVDKLHALSNELGVSIAWIMYGIEVPPDFDRVLDLMNRDPKKFHALLALLD*
15	11945	12205	37.2939	0.23108		MSYGHIRKTLEEQAKDFRGDVLAYLEQTGRAKKGRSYFGVLAANNPNLVRRLENGELPGLEVMIRVREYMENNPPDGSGLEADSDV*
16	12198	12449	6.27166	0.0337435		MCEARQERFRVMRIAYQIHWLIAQTAGECTLLDMAEFTDASVDCCRAICRWRGWATKYRKASVGSTEVPQDHLAIGEVYREFR*
17	12449	13234	30.8117	0.36685	N(4) N(6)-methyltransferase family	MPAWQRIEVVGPVTLYLGDCLQVMPEVGVVDHMIMDPPYEAETHSAKAKAGSVMRVDGGAEFQALNFDCINEIRDDVVAMGRFSRNWFIAFCQGEGIGRWADCINASPLRYKRACHWIKPDAAPQMNGQGPAQGAEHFVCAWAGKGYSKWNGGGKRGVYTHNTNSRHRTGGHPTEKPIELMREIILDFTQPGDLIADLFMGSGTTLVACAQTGRRGIGIESNAQYFDLALARVRKAVAYAAQLGVQPASHVQADFLNQFGG*
18	13238	13519	8.02929	0.265626		MAAPAEQKAIIAIASYLALEFTRDENHDTMCDLLVSALTACRSHLPVLEPVILACDRYLAQKDSASQLNLRQVLRRYHMAAAGSLMAEVVRRR*
19	13516	14619	43.7153	0.639193	primase	MTGVDDPRLMEAKALPVQAVVDKIGISGLSARSGELIGPCPLCAGRDRFGINLRSHAFQCRKCDLRGGDMIALAQGVLGLGFKDALSYLCGDLPASIDPKELERRRAYAKRQAERAEAKQNMWRKQAVDEARSIWARALPGSRGVVAAYLRSRGIVLPSIPDSLRFLVDHRYGKGKVPYSGPCMIAGIFDRNGDLKAVHQTWVDRKPPHGKALIEHGGETFPAKLVKGAKKGNVIPLITPPHADTLVMGEGIETTLSAYVAEVPGLNGAAYWAGVDLGNMSGRMKREPGKRHSGVPDLEDGRAFVPPPWVRRLVFIQDGDSDPAATRAKLTSGLQRAMHFNRGLVAQIVPAPKGCDLNDVLRGDGHD*
20	14612	16432	211.729	6.3037	P4 family primase	MTDGAEQVRSAFEKAETVSPDHEGGSPPIDPPPRTPDESPPIEADGAKFPLNDTGNGKRFSLYYGGDCMPVPRVSWFVWDKRRWAKDPDEIKVRGFAHKVQDRIVQEIQFLELEKWQQRELDQEVPVRNRYDELTSVEPDQRSTEERIEVEELTAKLAWIKKIKDRRSSMKSDHRGFAKTTGNKGRLDAMLTEAKVQLSKDVDQLDADELAVNTESGTLWFSTIQDAEGGLSKTAHVELRPHDRGDLITKMMPLKYDPDALCPQFDQFLERVQPDPEMRAFLQRWFGVSMTGLMVQKFAFLYGSGANGKSVIVDLMAKMMGDYAATAKIESLTGRNRRGGGDATPDLVPLVGARMARASEPEEGERLQEGTIKELTGGEPIMVRSLHADFIEVQPIFKL…
21	16908	17582	55.9823	4.3056		MIAQRINPDLPRPGSTERRHVGVWELICWAFQREKIGLDFDGEDVNEAQPCFGMEYILIEQARLGCRVDGGGRSPRHHDADIVAATLAVLPEGCGGKRMACDIAELARTGQAPCYHRAPTVKPADVAENQHGWRARTDDAAKLGSYGWAHQPRRNRKGVIVYDEVKFCPVVVRPTSQEVGAMRRRYLMWWAALLHIRNAMRLSHLTSFVVTDAMPPRAPWKESS*
22	17853	18053	288.051	3.77047	endonuclease	MRDGYVCQATGVALVGPVNSWNSPIADHKVPHRGDPELFWDPDNVWAVCKRWHDSEKQRLEKRGLA*
23	18138	18635	168.058	2.12975		MEEQEFDLFGDPVRQSNGRRGRPKHVATQENRNKVIVLLAMGWSNERIAKALHCSLPTLRTYYFSELKARDIQRDRFDAHRLMVTIEQANKGNVGAMRLLNQMVEKNDLMLTTGQITDAQKKRSAKPETEGKKAQERLAAEKLVSGESDGGDDWNGDLTPGAGMH*
24	18635	20356	588.449	5.42151	terminase	MLDFNFDEEFDLDPAWDTSVPDWEDRILNGQSLIPDLPLFDGPAEKALRIFKRLKVPDLIGTPTFGEVCEEWVFDFVRVIFGSYDPETKVRMLREFFLLVPKKNGKSAISAGIIVTAAIMNERPQAELYLIAPTQKIAGIAFTTAKGIVNLDPKLKELFKVQDHQKTIKHRTTEAVIMILSADGDVVTGSKGCYILVDETHVLGSKHKAPEIFIELRGGLKSRPEGFFLQITTQSKDRPTGQFEKELQTARAVRDGEMRLPMLAVMYEFPAEMIEKKQWRNPKTWSLVNPNLGRSVHLQDLVNDLRKAEREGPEAVALFISQHLNVEPSIGLGTGKWVGALFWNDAARKIDLDHILATSDVCVAGVDGGGLDDLLGFGIMGRHRETKVWQFWAKAWADK…
25	20356	21672	423.933	5.79645	phage portal protein	MGLFDMFASGSDEPQSPSMRDASDDFWFGGTGVRSEIGVEVTVARARRVPVIRDCLSVLSESVSSLQFGAVRKTSSGKTERVDEHPVVKLLNNPNNRHTAVQFIYSIVDDLSAAGDFYARKFYEGGELVGLKRIEPGTVLLEETVEEIKRFRFTDKFGVEHVLLEDEVWHIPRPPLVSDIKGTSPILDDGKEAVAVAIALQRYANILFANDATPSYVWAMPAGQNFKEKGDKRKFLDAIGRWMGGKNRHRPAVVEFGIEPKRLGLTSEEAQFLETRKELWLDLARIWGVPPHKVGILDKATFSNIEHQSLEFVIDTLRPILELIEQSVNKFLIEEDDVFFEFNVRSLLRGDLKARYEAYAIGRQWGWLSVNDILRWENENGIGSAGDRYIEPLNMVPVG…
26	21662	22573	532.336	5.98657	capsid assembly protease	MPHDIARVLQAAATGVWLIDPQKAAEIASVLALRSQGVASEWAGEMNEPVYAGDPVQGRKGTIHVLKLHGSIMPRGGMMARMSGGASLEMFQKAFSRAADDTQAQAIVLEVDSPGGLVDQVPETAAMIYKARRAGRPIVAVANTLAASAAYWIASAADELVVTPSGKVGSIGVYTMHDNMAEALKKAGVDRTLISAGSRKVEGNPFNPLDATARAAVQKQVENTYAMFSKAVAKHRGTSVEVVRADPESAEAHFGGGRSYPAAEAVRLGMADRVATFDETLRRVAAGRVSRNPSMARKRLAMI*
27	22639	23958	3252.37	14.0713	phage capsid family	MPGEKEQQMNKLAELKKHLASLKARGLKLVEKADAEGREFTDAEETEYAAIEDDIEQANSDIAREEKAAERRRQMAAVTIGGGGTGQNAVHDENPELTGGFADIGEFAVAVHGAVNAGRLGGSIDSRLVAAGPTGSHMGGSADGEGYMLPPQYRDAVWELVTGFDEFGPLIDEEPTDKREVKLNADETTPWGTSGIQSYWRAEGKQMDPSKMAGQERNVPLHELYTLALATEELLEDAPRLNNRLGRKAAQAIAWRKNQAIVEGTGAGMPLGWTKGKSQLIVPKEAGQGAKTLVAKNVINMFARLLRIPGDKPFWLINQDVLPELMVMTIGDKPVWMPPNGLVDAPGGFLLGLPIRFSEFAETLGAKGDVQLISPKGYYGARRSSGMKYATSIHLYFDY…
28	24025	24489	839.734	5.17949		MSQKTTPPSASIGIIGLIEPDATAVGAHSTGWISMSDFQAVSAVVMAGALGASATVDAKIEQATSDAGADAKDLTGAVITQLTKDNGDDNKQAVIEVWGEDLDIKNKYSHVRLTVTVGGANSDLGAIVLGTHPRQGPASSLNLASVAQIVNLNT*
29	24532	25110	193.145	1.85938	head-tail connector	MAFKVITPPASEIFAAVDLRGHLGLEAGESDLDPIVSDYIAAARAKAQTYTRKLFLTQTVLATFDGFGRGRLCLPVGPVQSVTKVEYRPDGGAWQEIPDTDYRAYLAEQPGYLMPPHGGTWPTTAFEPECVRVTYVAGFGDDRTAVHSDILQAIRLMVADAFVNRGDEELKPFPRNIHPGAECLLASHREWF*
30	25110	25454	44.2541	0.932488	phage head-tail joining protein	MAKRGIGKMRERATFDRSIRTPDGSGGFTHSWQEEHACTVEYIYARGSEAVVAARLKGQAIYKIRIHQSAGARKIEPKWRMRDRRRGTEYNIREVDAISDQKWVYLVVESGVAA*
31	25451	25864	65.6095	0.963808		MSMSNAFQLAVISALQANPELNALTGGEISQNALLDYAYPYISLGPSSFIPDNSDCIIGREETIQVDCWDEDGGSLARAKQMVDLAYATLHEADLTLADPYAASDVNVVLTRCFLGPDNTTAHGILQVTAALEDHRS*
32	25864	26334	35.4576	0.537942	HK97 gp10 family	MARSLEAKLKRATEAVDRATTRAMERAADELVRLMKSLVSVEEGDLRASIGWTWGAAPDGATASDSISSGEKRITIYAGVGLDIPAIARWVEFGTEPHSVAKGGGTKAGKSALAKGGGVPHPGAKAHPYFWPAYRAKRKSIVSQMRKEIRKELKKV*
33	26336	26530	49.9271	0.351864		MATAIFQREFNYSSRTQNAGWSVRASPDPQTFPEELVAAAVEAGAAERVKPARKRASSKEADNG*
34	26523	26966	563.311	4.45149	Phage tail tube protein	MADAVTEKYEEMVLEVETDTPGTYARICGMKDVTVNRAAQLDSDEVPDCDDESKPFSVEKEVRSVMVTVAANGTWAQQSHGQLMDWFYSGATRNIRTGNLKAKTGETEYEQGPAFLTALNGARTKGKRVTADLSIEFNGTPERTVKA*
35	26963	27349	227.039	2.8226	Phage tail tube protein	MSTRLVWQGGAHEFHFRIGELRALQDETDSGPAEVLARLNSGFWRVDDILCTLRLGLVGAGMADGEARKIVDRTFEEANLYSMAMTACAALTARLVGNPDAGSEDEPGKPQGESPAGGTLVSSTDGAA*
36	27349	27510	27.4385	0.504051		MGLSPSEVDKQELWPFREAWEGFKQANGIRESSSKTADLEEADLTRMGIEGFE*
37	27510	30068	510.08	10.7245	tail tape measure protein	MSDTDGMEIPIIANQTEFNRAMRDILRTSDLTTDQVRKKFAEANPKADKMFERFAATQTRSLDRLAQKLDPVVRGTRQYEMVQEQLDVAVKSGAVAQDRANQLLDQARAKYLSTGAAAATAATSQKSFMAVSGQGRFILNNTTNQLSDMFVQYEMGTDIFRIMGQQLPQVAGGFAIMGGAVGIVAGLLGTVAAIGFPVAGALLTMGDNSDEAGKKIKNFADAWQEAEKAIRSARSAIDLVGSDDAEKLIDIYGEATEKVRGLVRGLADIQVQDVVSKTNTALNKLGDGLTLQEIVTSSVGDIGASIIESSQEDIDSLRREIALLEQELEHAVFDSPGRKNLLQEMREELAILEGDLANAGSLADQMVGSDAEVIRVRELIGEISQAMSSSNYASAADGI…
38	30065	30421	54.0603	1.27837		MRAVDWPANIRFCPVGDSYDELQDDALLRTSMDAGPAKVRQRFTAIPESVRMTLPRMSLMQYAQFKTWHKVELMNGALPFQAQHPLTRAMRSFRFVTPPRYNRAGRSVVVHLDLELLP*
39	30418	30891	72.2717	1.60841	DUF1833	MRSTLSDTMRRAMNAQETGAVILPLITMTQDWADEIRLVPNTEPITRLGKVFEPLAFTVSLPDEEEEGVPVIQWTADNVDRRLVQALRSVRGVVKATIVWVLAETPDIDELLPLEVEMRAAEYDAMTISGTMGVEPILDMQFGHLVFNPANTPGIF*
40	30891	31271	49.802	0.50482	cell wall-associated hydrolases	MWTDRWVGLPYRELGRGPEAFDCLGLFLALQRVRHGRVLFDPLCSMTEAARARLADQVRPDWRKVQVAEEGAALLFRVRGLELHVGYALNKRQMLHACGDVGESVIEDFQTGAMSRRLEGIYVYGR*
41	31261	35310	568.996	11.2611	phage tail component	MDAKLFETTAYRHPLRGRPQCRKMPEGATVADIVQQAGIEARLLMSVQVVISKGIHRSVVPMDQWHRVRPREGSHVLIGPKVQGPIAGLLLSAVLPSVATYVAGTTFALTAGTFAYAAVYAGVTIVGSLLVNALIPPPSQPGGIQQDNPNYSITGSSNAEVKYGVYPTVLGRHKMFPPKTASGFTEGQGDEIYYRGRYTFGYGPVALETLKIGTTPITEFEGVTLEFLNVDKERTLANMPELADMVQLKSSEVKTYSGKQVSEPGDTIDFEADTFAKTVTVSVDVTSGIFGVRLKYSEVPGVWIDGPYFSGLMGKHSLSYPDFEGEVDRVFRIEVITADQGILDTSPPSMSLVETAVEYVTEIDGWRYGSEVMTLYPDDVAEDPYSVRLNAGAATLRTT…
42	35335	36474	338.804	10.8782	phage tail protein	MSQYDFGVIDPANTSGTQLAEILGNFRNALNSTHGGAARPSYAVAALMWVDTSGSVPVLNYFDGVNDRKLFEIPASGGKAADAEKLDGKSPGDFMSRRTDMLGWTVGAIPFFFGTGGNEDSYHHDDSVNTHIFRSDAAPGDMDDLGSSRVKAAFADFQEWRHGGGLKVGQLAGVHGIRIGVDETNTTVSGRLFFESSESNWAIVNWNGELRMTHGGTYGSSTGSAKFRFGSDGALQATSVAGSWVASKPEAEAGTNDDQIMTPLRTADSIAANQAVRAWVNFDGTGTPTIRASQNVTSITDNGTGDYSVNFVTPFSDTNYTMHSGAVRASDGTIGMAGLVGGYNSALVGKLTGSCRIRTGSTTGVGLADLQNVYVAFIA*
43	36485	36811	80.9301	2.41626		MTEKRIIYQNDDESGICVLIPWLGSGLTVEEIAAKDVPHGRPFKIVDAADVPTDRSSRDLWTVDEADLTDGVGADYGAGSKKPFVMPEPPEEEAVEEEPATPEQEPVT*
44	36808	37188	108.007	2.82888		MSIISIRPKTPTGADVNAERDRRLHMQPFTVAGYNATIVVEGDASDRQNLLALGTIAQGMIEAGNTDLMQYRDGANVVHTLTPAQMHELWMKGAALISAVSRASWLLKDDPNGIPADFAEDSYWPA*
45	37245	37571	120.105	2.77355	DUF16	MAMIENSDRGITLNKSLAWTVACALVGAGLWVGMQVATLRGETAGLSQTINGLRVDLTASEARQVALTSRVRANETALARQDERLSLILSTLNKIDNRLERMERLPIR*
46	37637	38416	413.141	2.64528	lysozyme	MPDKKLLDEKWRWLASSSYTALAFYALAAITLAPDLIYLATGIDTNPRVWSFLQLWTILLGIVGRLISQPREGALRRRIILAAVLLGTIIVAAQAMAQTTARQTMQVLVPHVIKWEGAHRCTDAPLMHCAYLDIVGVPTACFGETQGIKLGDRFTDRQCRNMLDRRLSDDYRAGLHRYFTPVTIATRLTPERDAAYVSLAYNVGIRGAGRSTATRRLNAGDVAGGCQALTWWNKAGGRMVRGLVRRRSAEYDLCMEGAA*
47	38413	38682	118.637	0.697715	DUF5658	MIYALIAFALAQLADIVSTTKALKSGGTREANPVVRWMMDRFGRGWIVLKLVVSGGAAFLLWKTGFEFGIWAMAALTAWVAYRNMRFVK*
48	38890	39114	102.158	2.028		MRTLLAFLSASVLSGCFGSTAFVESADPCAPPVAIPERWLSDQEVEILWSRDRRELLNCGGKVETLSGRSPEIS*
49	39398	40174	161.656	9.36784		MLGLSVSLFALSAIEAFSPLELSPLAWWDPSDPSTLFQDLAGIIPANIGDPVRLMLDKSGNGHDLTAPSDETRPILRGAGDVRWLESDGVDDRLEITSRLGLPADPALTICAAIEKSGADGADFRVFHLGSFGAGSIAGSVGIGELNGNSWRFNNGNRVFPPSADDAPEVLTWIRSSGSTYGEARMYYDAIEQSEVSNANPTLVPSDTGQAFTVFSQQSGNNNFRRKLHGMLVFDVSLGVADLLKVQRYLANKQGRSI*
50	40167	40373	27.4515	1.18157		MPIYLHIKCECGRSGKIETELRADHHAIYRKARCSVCRTQGLPGRPVSAVLGWGSEYDWMVQRKTTSK*
51	40545	40802	139.811	61.0613	yefM antitoxin	MDVVNYSAARADLKNLMDRVTTGHEEIVISRSKGEAVVMVSLEDWNAQQETNYLLSSPKNAQRLRESISELAAGGGKKVAGDFFE*
52	40780	41046	157.514	49.261	yoeB toxin	MQVIFSSRAWDDYEHWQNADEKKFKRIRQMIKETMRNPTGKSHKAERLKGDLSGYSSKRIDQEHRMVYRIKGAGPDQALEIIQLRHHY*
