# Supplementary material for: Mutation-induced infections of phage-plasmids
Source: Nat Commun. 2023 Apr 12;14:2049. doi: 10.1038/s41467-023-37512-x (PMC10090143; doi:10.1038/s41467-023-37512-x)
Supplement: Supplementary file 6 — Source Data [file 41467_2023_37512_MOESM6_ESM.xlsx]

## Sheet: Figure 1a
population	position	ref	alt	frequency	id	OD	coverage_ratio	generation
i	NA	wt	wt	0.508475	i7	0.176	2.27324	42
i	NA	wt	wt	0.257413	i8	0.065	5.05935	48
i	11853	C	T	0.491525	i7	0.176	2.27324	42
i	11736	GA	G	0.130252	i8	0.065	5.05935	48
i	11853	C	T	0.612335	i8	0.065	5.05935	48
i	NA	wt	wt	1	i1	NA	1.02149	6
i	NA	wt	wt	1	i2	0.49	0.893307	12
i	NA	wt	wt	1	i3	0.535	0.886478	18
i	NA	wt	wt	1	i4	0.417	0.881322	24
i	NA	wt	wt	1	i5	0.485	0.896543	30
i	NA	wt	wt	1	i6	0.408	1.02368	36

## Sheet: Figure 1c
	baseMean	log2FoldChange	lfcSE	stat	pvalue	padj	gene	logP
5_1	290.517	5.72205	0.597423	9.57789	9.9e-22	2.03e-20	5_1	19.6925
5_10	412.492	5.48698	0.523266	10.486	1e-25	2.61e-24	5_10	23.5834
5_11	669.925	4.31737	0.486439	8.87544	6.97e-19	1.21e-17	5_11	16.9172
5_12	114.179	4.22053	0.463025	9.11512	7.86e-20	1.43e-18	5_12	17.8447
5_13	772.178	1.32728	0.235666	5.63202	1.78e-08	1.22e-07	5_13	6.91364
5_14	794.593	1.85073	0.269404	6.86974	6.43e-12	6.4e-11	5_14	10.1938
5_15	2155.2	6.36703	0.524308	12.1437	6.2e-34	2.31e-32	5_15	31.6364
5_16	397.803	1.86719	0.305704	6.10785	1.01e-09	8.04e-09	5_16	8.09474
5_17	219.853	1.86551	0.332282	5.61423	1.97e-08	1.33e-07	5_17	6.87615
5_18	433.468	0.925308	0.339323	2.72693	0.0063927	0.0156926	5_18	1.8043
5_19	1308.37	0.588454	0.222779	2.64142	0.00825583	0.0196194	5_19	1.70731
5_2	198.658	6.55079	0.666042	9.83541	7.92e-23	1.82e-21	5_2	20.7399
5_20	956.975	0.591364	0.219278	2.69687	0.00699955	0.017005	5_20	1.76942
5_21	222.555	2.63479	0.367749	7.16464	7.8e-13	8.41e-12	5_21	11.0752
5_22	271.891	3.67924	0.560909	6.55942	5.4e-11	4.92e-10	5_22	9.30803
5_24	744.595	5.31244	0.567881	9.35485	8.37e-21	1.61e-19	5_24	18.7932
5_25	266.836	6.255	0.660642	9.46807	2.85e-21	5.67e-20	5_25	19.2464
5_26	347.128	1.90968	0.27119	7.04186	1.9e-12	1.98e-11	5_26	10.7033
5_27	524.19	1.17063	0.242576	4.82581	1.39e-06	7.24e-06	5_27	5.14026
5_28	879.197	0.893994	0.240244	3.7212	0.000198278	0.000703339	5_28	3.15284
5_29	147.835	8.23126	1.01042	8.1464	3.75e-16	5.35e-15	5_29	14.2716
5_3	2285.68	5.84565	0.574819	10.1696	2.71e-24	6.56e-23	5_3	22.1831
5_30	24.9393	7.37394	1.10791	6.6557	2.82e-11	2.65e-10	5_30	9.57675
5_31	122.579	6.95369	0.81806	8.50021	1.89e-17	2.95e-16	5_31	15.5302
5_32	32.1945	5.68576	0.845283	6.72645	1.74e-11	1.66e-10	5_32	9.77989
5_33	174.897	6.12939	0.753771	8.13163	4.24e-16	6.01e-15	5_33	14.2211
5_34	858.545	5.19447	0.501979	10.348	4.27e-25	1.08e-23	5_34	22.9666
5_35	236.617	3.84438	0.417369	9.21098	3.23e-20	6.02e-19	5_35	18.2204
5_36	1150.4	6.48913	0.570039	11.3837	5.04e-30	1.56e-28	5_36	27.8069
5_37	669.404	6.67011	0.582949	11.442	2.58e-30	8.14e-29	5_37	28.0894
5_38	2342.89	6.80848	0.5629	12.0954	1.12e-33	4.13e-32	5_38	31.384
5_39	1692.79	6.3978	0.540703	11.8324	2.66e-32	9.18e-31	5_39	30.0372
5_4	1374.86	5.17782	0.47029	11.0098	3.43e-28	9.89e-27	5_4	26.0048
5_40	2122.29	6.70339	0.583298	11.4922	1.44e-30	4.62e-29	5_40	28.3354
5_41	12899.8	8.03796	0.483754	16.6158	5.35e-62	4.4e-60	5_41	59.3565
5_42	3334.97	7.60648	0.582747	13.0528	6.13e-39	2.93e-37	5_42	36.5331
5_43	768.339	7.07848	0.606532	11.6704	1.81e-31	6.14e-30	5_43	29.2118
5_44	177.585	5.9501	0.649297	9.16392	5e-20	9.2e-19	5_44	18.0362
5_45	262.385	6.33513	0.675805	9.3742	6.97e-21	1.36e-19	5_45	18.8665
5_46	141.936	6.15316	0.662882	9.28244	1.66e-20	3.14e-19	5_46	18.5031
5_47	198	8.64258	0.841924	10.2653	1.01e-24	2.52e-23	5_47	22.5986
5_48	2242.99	7.06397	0.366322	19.2835	7.39e-83	1.04e-80	5_48	79.983
5_49	905.902	6.68411	0.575636	11.6117	3.59e-31	1.2e-29	5_49	28.9208
5_5	327.955	5.26836	0.552223	9.54027	1.42e-21	2.9e-20	5_5	19.5376
5_50	110.681	5.87997	0.745888	7.88318	3.19e-15	4.28e-14	5_50	13.3686
5_51	2049.89	5.83003	0.524408	11.1174	1.03e-28	3.06e-27	5_51	26.5143
5_52	218.82	5.36662	0.644906	8.32156	8.68e-17	1.3e-15	5_52	14.8861
5_53	7.19625	5.56136	1.16756	4.76322	1.91e-06	9.67e-06	5_53	5.01457
5_6	438.642	5.22847	0.549989	9.5065	1.97e-21	3.94e-20	5_6	19.4045
5_7	482.561	5.85671	0.68721	8.52245	1.56e-17	2.46e-16	5_7	15.6091
5_8	1642.27	7.31755	0.513137	14.2604	3.86e-46	2.24e-44	5_8	43.6498
5_9	471.327	7.64588	0.613868	12.4553	1.31e-35	5.23e-34	5_9	33.2815

## Sheet: Figure 1d & FigureS4
population	position	ref	alt	frequency	id	OD	coverage_ratio	generation
a	NA	wt	wt	0.866667	a7	0.381	1.22526	42
a	NA	wt	wt	0.45704	a8	0.124	3.70983	48
b	NA	wt	wt	0.906977	b6	0.442	0.984321	36
b	NA	wt	wt	0.826087	b7	0.43	1.26447	42
b	NA	wt	wt	0.454758	b8	0.095	3.54333	48
c	NA	wt	wt	0.64486	c5	0.357	1.42398	30
c	NA	wt	wt	0.538071	c6	0.048	4.48908	36
d	NA	wt	wt	0.390181	d7	0.261	1.96595	42
d	NA	wt	wt	0.28504	d8	0.138	3.62584	48
e	NA	wt	wt	0.710526	e6	0.424	1.63674	36
e	NA	wt	wt	0.521739	e7	0.071	3.99471	42
f	NA	wt	wt	0.824561	f6	0.391	1.17416	36
f	NA	wt	wt	0.656566	f7	0.19	1.72728	42
f	NA	wt	wt	0.554286	f8	0.055	4.1995	48
g	NA	wt	wt	0.639456	g5	0.282	1.57984	30
g	NA	wt	wt	0.458515	g6	0.044	4.68134	36
h	NA	wt	wt	0.697183	h6	0.293	1.73941	36
h	NA	wt	wt	0.556054	h7	0.067	4.08866	42
c	11366	A	T	0.35514	c5	0.357	1.42398	30
a	11942	CTT	CT	0.133333	a7	0.381	1.22526	42
a	11840	ATTT	ATT	0.176991	a8	0.124	3.70983	48
a	11887	CG	C	0.140969	a8	0.124	3.70983	48
a	11942	CTT	CT	0.225	a8	0.124	3.70983	48
b	11897	GAAAAA	GAAAA	0.0930233	b6	0.442	0.984321	36
b	11897	GAAAAA	GAAAA	0.173913	b7	0.43	1.26447	42
b	11732	TGGTGAGGT	TGGTGAGGTGAGGT	0.168142	b8	0.095	3.54333	48
b	11750	CAA	CAAA	0.0535714	b8	0.095	3.54333	48
b	11897	GAAAAA	GAAAA	0.323529	b8	0.095	3.54333	48
c	11366	A	T	0.461929	c6	0.048	4.48908	36
d	11750	CAA	CAAAA	0.555556	d7	0.261	1.96595	42
d	11771	CG	CGG	0.0542636	d7	0.261	1.96595	42
d	11750	CAA	CAAAA	0.623457	d8	0.138	3.62584	48
d	11771	CG	CGG	0.0915033	d8	0.138	3.62584	48
e	11345	T	G	0.289474	e6	0.424	1.63674	36
e	11345	T	G	0.478261	e7	0.071	3.99471	42
f	11942	CTT	CT	0.175439	f6	0.391	1.17416	36
f	11942	CTT	CT	0.343434	f7	0.19	1.72728	42
f	11942	CTT	CT	0.445714	f8	0.055	4.1995	48
g	11363	AG	AGG	0.360544	g5	0.282	1.57984	30
g	11363	AG	AGG	0.541485	g6	0.044	4.68134	36
h	11364	GT	GTT	0.302817	h6	0.293	1.73941	36
h	11364	GT	GTT	0.443946	h7	0.067	4.08866	42
a	NA	wt	wt	1	a1	NA	0.974894	6
a	NA	wt	wt	1	a2	0.421	0.973481	12
a	NA	wt	wt	1	a3	0.477	0.933892	18
a	NA	wt	wt	1	a4	0.476	0.936262	24
a	NA	wt	wt	1	a5	0.424	0.975116	30
a	NA	wt	wt	1	a6	0.459	0.993288	36
b	NA	wt	wt	1	b1	NA	1.01034	6
b	NA	wt	wt	1	b2	0.457	0.963276	12
b	NA	wt	wt	1	b3	0.445	0.890931	18
b	NA	wt	wt	1	b4	0.479	0.90882	24
b	NA	wt	wt	1	b5	0.44	0.881618	30
c	NA	wt	wt	1	c1	NA	1.03481	6
c	NA	wt	wt	1	c2	0.357	0.927226	12
c	NA	wt	wt	1	c3	0.418	1.00306	18
c	NA	wt	wt	1	c4	0.496	0.912652	24
d	NA	wt	wt	1	d1	NA	1.06004	6
d	NA	wt	wt	1	d2	0.448	0.926654	12
d	NA	wt	wt	1	d3	0.43	0.884076	18
d	NA	wt	wt	1	d4	0.461	0.896413	24
d	NA	wt	wt	1	d5	0.418	0.700934	30
d	NA	wt	wt	1	d6	0.386	1.02247	36
e	NA	wt	wt	1	e1	NA	1.08366	6
e	NA	wt	wt	1	e2	0.475	0.906181	12
e	NA	wt	wt	1	e3	0.545	0.855189	18
e	NA	wt	wt	1	e4	0.511	0.866998	24
e	NA	wt	wt	1	e5	0.444	0.88701	30
f	NA	wt	wt	1	f1	NA	1.04541	6
f	NA	wt	wt	1	f2	0.462	0.843842	12
f	NA	wt	wt	1	f3	0.45	0.848855	18
f	NA	wt	wt	1	f4	0.436	0.835727	24
f	NA	wt	wt	1	f5	0.423	0.931914	30
g	NA	wt	wt	1	g1	NA	1.0493	6
g	NA	wt	wt	1	g2	0.46	0.902593	12
g	NA	wt	wt	1	g3	0.454	0.854941	18
g	NA	wt	wt	1	g4	0.457	0.89862	24
h	NA	wt	wt	1	h1	NA	1.07673	6
h	NA	wt	wt	1	h2	0.468	0.821933	12
h	NA	wt	wt	1	h3	0.556	0.822083	18
h	NA	wt	wt	1	h4	0.477	0.828626	24
h	NA	wt	wt	1	h5	0.395	0.864594	30

## Sheet: Figure 2a
population	group	genotype	freq
I	A	AAT	0.442
II	A	AAT	0.633
III	A	AAT	0.686
I	B	CT	0.583
II	B	CT	0.726
III	B	CT	0.889
I	A	wt	0.558
II	A	wt	0.367
III	A	wt	0.314
I	B	wt	0.417
II	B	wt	0.274
III	B	wt	0.111

## Sheet: Figure 2b
population	freq	genotype
M1	7	wt
M1	5	mt
M2	7	wt
M2	5	mt
M3	5	wt
M3	7	mt
M4	4	wt
M4	8	mt

## Sheet: Figure 3
	gen	copy	wt_freq	mutation_freq
1	1	1	1	0
2	2	1	1	0
3	3	1	1	0
4	4	1	1	0
5	5	1	1	0
6	6	1	1	0
7	7	1	0.999999	1e-06
8	8	1.00001	0.999995	4.99998e-06
9	9	1.00001	0.999994	6.49996e-06
10	10	1.00001	0.999989	1.09999e-05
11	11	1.00002	0.999983	1.69997e-05
12	12	1.00003	0.999975	2.50619e-05
13	13	1.00005	0.999954	4.59981e-05
14	14	1.00008	0.999933	6.69958e-05
15	15	1.00013	0.999896	0.000104489
16	16	1.0002	0.999843	0.000156976
17	17	1.0003	0.999768	0.000231572
18	18	1.00046	0.99965	0.000349816
19	19	1.00061	0.999578	0.000421806
20	20	1.00084	0.999407	0.000592626
21	21	1.00125	0.999099	0.000901153
22	22	1.00186	0.998643	0.00135661
23	23	1.00278	0.997962	0.00203789
24	24	1.00417	0.996921	0.00307869
25	25	1.00597	0.995639	0.00436063
26	26	1.00875	0.993581	0.00641913
27	27	1.01302	0.990448	0.00955179
28	28	1.0194	0.985818	0.0141823
29	29	1.02903	0.97894	0.0210597
30	30	1.04334	0.968954	0.0310456
31	31	1.06435	0.954574	0.0454259
32	32	1.09542	0.934653	0.0653473
33	33	1.14139	0.907207	0.0927927
34	34	1.20857	0.870941	0.129059
35	35	1.30472	0.825701	0.174299
36	36	1.44019	0.772526	0.227474
37	37	1.6258	0.713797	0.286203
38	38	1.87123	0.65581	0.34419
39	39	2.17715	0.60317	0.39683
40	40	2.53942	0.55903	0.44097
41	41	2.9404	0.525098	0.474902
42	42	3.36181	0.500648	0.499352
43	43	3.78582	0.484454	0.515546
44	44	4.1935	0.474326	0.525674
45	45	4.5808	0.468756	0.531244
46	46	4.94564	0.46651	0.53349
47	47	5.28757	0.466627	0.533373

## Sheet: Figure 4
A3R06 GCF_000169455 Identity Similarity
adenine-specific DNA methyltransferase adenine-specific methyltransferase_15_0.992 0.98 0.99
ORF_2 CDS 2219_16_1 1.00 1.00
ORF_4 CDS 2220_18_0.968 0.97 0.99
ParA ParA_19_0.997 1.00 1.00
ParB ParB_20_0.969 0.97 0.98
ORF_7 CDS 2223_21_0.959 0.96 0.97
ORF_8 CDS 2224_22_0.621 0.61 0.68
cytosine-specific DNA methylase cytosine-specific DNA methylase_24_0.897 0.90 0.91
ORF_11 CDS 2226_25_0.96 0.96 0.97
ORF_16 CDS 2231_30_0.987 0.94 0.94
N(4) N(6)-methyltransferase family N(4) N(6)-methyltransferase family_31_0.98 0.98 0.98
ORF_18 CDS 2234_32_0.946 0.95 0.98
primase primase_33_0.953 0.95 0.97
P4 family primase P4 family primase_34_0.981 0.98 0.99
ORF_21 CDS 2237_35_0.83 0.83 0.89
DUF16 CDS 2202_7_0.981 0.98 0.99
lysozyme lysozyme_8_0.94 0.93 0.95
DUF5658 CDS 2204_9_0.955 0.96 0.98
A3R06 GCF_001681675 Identity Similarity
adenine-specific DNA methyltransferase adenine-specific methyltransferase_15_0.992 0.98 0.99
ORF_2 CDS 2219_16_1 1.00 1.00
ORF_4 CDS 2220_18_0.968 0.97 0.99
ParA ParA_19_0.997 1.00 1.00
ParB ParB_20_0.969 0.97 0.98
ORF_7 CDS 2223_21_0.959 0.96 0.97
ORF_8 CDS 2224_22_0.621 0.61 0.68
cytosine-specific DNA methylase cytosine-specific DNA methylase_24_0.897 0.90 0.91
ORF_11 CDS 2226_25_0.96 0.96 0.97
ORF_16 CDS 2231_30_0.987 0.94 0.94
N(4) N(6)-methyltransferase family N(4) N(6)-methyltransferase family_31_0.98 0.98 0.98
ORF_18 CDS 2234_32_0.946 0.95 0.98
primase primase_33_0.953 0.95 0.97
P4 family primase P4 family primase_34_0.981 0.98 0.99
ORF_21 CDS 2237_35_0.83 0.83 0.89
DUF16 CDS 2202_7_0.981 0.98 0.99
lysozyme lysozyme_8_0.94 0.93 0.95
DUF5658 CDS 2204_9_0.955 0.96 0.98

## Sheet: Figure S3
time	OD
0	0.006
12.25	0.05
16.5	0.115
19	0.169
21.5	0.279
24	0.412
25	0.47
26	0.615
36	1.169

## Sheet: Figure S8
	ratio	type
1	1.78	post-drift wild-type
2	1.69	post-drift wild-type
3	1.41	post-drift wild-type
4	1.44	post-drift wild-type
5	0.974894	wild-type
6	1.01034	wild-type
7	1.03481	wild-type
8	1.06004	wild-type
9	1.08366	wild-type
10	1.04541	wild-type
11	1.0493	wild-type
12	1.07673	wild-type
13	1.02149	wild-type

## Sheet: Figure S9
gen	A10	B10	C6	D2
6	0.7	0.644	0.664	0.706
12	0.54	0.609	0.512	0.567
18	0.693	0.65	0.687	0.667
24	0.69	0.68	0.762	0.685
30	0.67	0.649	0.727	0.749
36	0.627	0.638	0.635	0.618
42	0.511	0.6	0.551	0.553
48	0.51	0.579	0.564	0.52
54	0.571	0.623	0.527	0.54
60	0.559	0.626	0.57	0.529
66	0.349	0.52	0.444	0.044
72	0.087	0.518	0.502	0

[truncated: 2 more sheets: Figure S10, Figure S11]
